# Supplementary material for: Glioblastoma Embryonic-like Stem Cells Exhibit Immune-Evasive Phenotype
Source: Cancers (Basel). 2022 Apr 21;14(9):2070. doi: 10.3390/cancers14092070 (PMC9104850; doi:10.3390/cancers14092070)
Supplement: Supplementary file 1 [file cancers-14-02070-s001.zip]

Archive with 1 entries (1 files):
- cancers-1675417-supplementary.pdf
